# Supplementary material for: Exosomes Derived from Hypoxia-Cultured Human Adipose Stem Cells Alleviate Articular Chondrocyte Inflammaging and Post-Traumatic Osteoarthritis Progression
Source: Int J Mol Sci. 2023 Aug 29;24(17):13414. doi: 10.3390/ijms241713414 (PMC10487932; doi:10.3390/ijms241713414)
Supplement: Supplementary file 1 [file ijms-24-13414-s001.zip]

Archive with 1 entries (1 files):
- ijms-2563593-supplementary.pdf
